# Supplementary material for: A comparative study on polyp classification using convolutional neural networks
Source: PLoS One. 2020 Jul 30;15(7):e0236452. doi: 10.1371/journal.pone.0236452 (PMC7392235; doi:10.1371/journal.pone.0236452)
Supplement: S1 Dataset — (ZIP) [file pone.0236452.s001.zip]

Archive with 9,691 entries (9,680 files):
- Dataset/
- Dataset/.DS_Store
- __MACOSX/
- __MACOSX/Dataset/
- __MACOSX/Dataset/._.DS_Store
- Dataset/set-2/
- Dataset/set-2/Adenoma/
- Dataset/set-2/Adenoma/test8_219.jpg
- Dataset/set-2/Adenoma/test17_135.jpg
- Dataset/set-2/Adenoma/test17_121.jpg
- Dataset/set-2/Adenoma/test1_178.jpg
- Dataset/set-2/Adenoma/test1_2.jpg
- Dataset/set-2/Adenoma/test1_150.jpg
- Dataset/set-2/Adenoma/test8_225.jpg
- Dataset/set-2/Adenoma/test17_109.jpg
- Dataset/set-2/Adenoma/test21_123.jpg
- Dataset/set-2/Adenoma/test5_212.jpg
- Dataset/set-2/Adenoma/test21_137.jpg
- Dataset/set-2/Adenoma/test5_206.jpg
- Dataset/set-2/Adenoma/test8_231.jpg
- Dataset/set-2/Adenoma/test1_144.jpg
- Dataset/set-2/Adenoma/test5_36.jpg
- Dataset/set-2/Adenoma/test21_11.jpg
- Dataset/set-2/Adenoma/test1_193.jpg
- Dataset/set-2/Adenoma/test21_39.jpg
- Dataset/set-2/Adenoma/test1_187.jpg
- Dataset/set-2/Adenoma/test16_124.jpg
- Dataset/set-2/Adenoma/test1_85.jpg
- Dataset/set-2/Adenoma/test10_19.jpg
- Dataset/set-2/Adenoma/test1_408.jpg
- Dataset/set-2/Adenoma/test17_10.jpg
- Dataset/set-2/Adenoma/test19_29.jpg
- Dataset/set-2/Adenoma/test16_130.jpg
- Dataset/set-2/Adenoma/test1_91.jpg
- Dataset/set-2/Adenoma/test1_434.jpg
- Dataset/set-2/Adenoma/test21_321.jpg
- Dataset/set-2/Adenoma/test16_118.jpg
- Dataset/set-2/Adenoma/test19_15.jpg
- Dataset/set-2/Adenoma/test1_346.jpg
- Dataset/set-2/Adenoma/test17_38.jpg
- Dataset/set-2/Adenoma/test8_89.jpg
- Dataset/set-2/Adenoma/test1_420.jpg
- Dataset/set-2/Adenoma/test21_335.jpg
- Dataset/set-2/Adenoma/test1_46.jpg
- Dataset/set-2/Adenoma/test22_68.jpg
- Dataset/set-2/Adenoma/test8_62.jpg
- Dataset/set-2/Adenoma/test19_200.jpg
- Dataset/set-2/Adenoma/test19_214.jpg
- Dataset/set-2/Adenoma/test8_76.jpg
- Dataset/set-2/Adenoma/test1_52.jpg
- Dataset/set-2/Adenoma/test22_209.jpg
- Dataset/set-2/Adenoma/test22_221.jpg
- Dataset/set-2/Adenoma/test1_391.jpg
- Dataset/set-2/Adenoma/test22_40.jpg
- Dataset/set-2/Adenoma/test1_385.jpg
- Dataset/set-2/Adenoma/test19_228.jpg
- Dataset/set-2/Adenoma/test22_235.jpg
- Dataset/set-2/Adenoma/test15_193.jpg
- Dataset/set-2/Adenoma/test15_15.jpg
- Dataset/set-2/Adenoma/test17_243.jpg
- Dataset/set-2/Adenoma/test21_269.jpg
- Dataset/set-2/Adenoma/test5_158.jpg
- Dataset/set-2/Adenoma/test15_187.jpg
- Dataset/set-2/Adenoma/test17_257.jpg
- Dataset/set-2/Adenoma/test1_540.jpg
- Dataset/set-2/Adenoma/test21_255.jpg
- Dataset/set-2/Adenoma/test5_164.jpg
- Dataset/set-2/Adenoma/test15_29.jpg
- Dataset/set-2/Adenoma/test8_153.jpg
- Dataset/set-2/Adenoma/test1_226.jpg
- Dataset/set-2/Adenoma/test1_232.jpg
- Dataset/set-2/Adenoma/test8_147.jpg
- Dataset/set-2/Adenoma/test21_241.jpg
- Dataset/set-2/Adenoma/test15_150.jpg
- Dataset/set-2/Adenoma/test15_144.jpg
- Dataset/set-2/Adenoma/test21_1.jpg
- Dataset/set-2/Adenoma/test21_296.jpg
- Dataset/set-2/Adenoma/test8_190.jpg
- Dataset/set-2/Adenoma/test8_184.jpg
- Dataset/set-2/Adenoma/test21_282.jpg
- Dataset/set-2/Adenoma/test15_178.jpg
- Dataset/set-2/Adenoma/test16_78.jpg
- Dataset/set-2/Adenoma/test8_379.jpg
- Dataset/set-2/Adenoma/test19_189.jpg
- Dataset/set-2/Adenoma/test16_44.jpg
- Dataset/set-2/Adenoma/test24_106.jpg
- Dataset/set-2/Adenoma/test8_351.jpg
- Dataset/set-2/Adenoma/test22_194.jpg
- Dataset/set-2/Adenoma/test22_180.jpg
- Dataset/set-2/Adenoma/test8_345.jpg
- Dataset/set-2/Adenoma/test16_50.jpg
- Dataset/set-2/Adenoma/test24_112.jpg
- Dataset/set-2/Adenoma/test19_176.jpg
- Dataset/set-2/Adenoma/test23_3.jpg
- Dataset/set-2/Adenoma/test23_14.jpg
- Dataset/set-2/Adenoma/test19_162.jpg
- Dataset/set-2/Adenoma/test8_392.jpg
- Dataset/set-2/Adenoma/test16_87.jpg
- Dataset/set-2/Adenoma/test22_157.jpg
- Dataset/set-2/Adenoma/test24_35.jpg
- Dataset/set-2/Adenoma/test24_21.jpg
- Dataset/set-2/Adenoma/test22_143.jpg
- Dataset/set-2/Adenoma/test16_93.jpg
- Dataset/set-2/Adenoma/test8_386.jpg
- Dataset/set-2/Adenoma/test23_28.jpg
- Dataset/set-2/Adenoma/test22_142.jpg
- Dataset/set-2/Adenoma/test24_20.jpg
- Dataset/set-2/Adenoma/test23_29.jpg
- Dataset/set-2/Adenoma/test8_387.jpg
- Dataset/set-2/Adenoma/test16_92.jpg
- Dataset/set-2/Adenoma/test16_86.jpg
- Dataset/set-2/Adenoma/test24_34.jpg
- Dataset/set-2/Adenoma/test22_156.jpg
- Dataset/set-2/Adenoma/test23_2.jpg
- Dataset/set-2/Adenoma/test19_163.jpg
- Dataset/set-2/Adenoma/test23_15.jpg
- Dataset/set-2/Adenoma/test19_177.jpg
- Dataset/set-2/Adenoma/test22_181.jpg
- Dataset/set-2/Adenoma/test24_113.jpg
- Dataset/set-2/Adenoma/test16_51.jpg
- Dataset/set-2/Adenoma/test8_344.jpg
- Dataset/set-2/Adenoma/test8_350.jpg
- Dataset/set-2/Adenoma/test24_107.jpg
- Dataset/set-2/Adenoma/test16_45.jpg
- Dataset/set-2/Adenoma/test19_188.jpg
- Dataset/set-2/Adenoma/test22_195.jpg
- Dataset/set-2/Adenoma/test16_79.jpg
- Dataset/set-2/Adenoma/test8_185.jpg
- Dataset/set-2/Adenoma/test15_179.jpg
- Dataset/set-2/Adenoma/test21_283.jpg
- Dataset/set-2/Adenoma/test21_297.jpg
- Dataset/set-2/Adenoma/test8_191.jpg
- Dataset/set-2/Adenoma/test15_145.jpg
- Dataset/set-2/Adenoma/test15_151.jpg
- Dataset/set-2/Adenoma/test8_146.jpg
- Dataset/set-2/Adenoma/test1_233.jpg
- Dataset/set-2/Adenoma/test21_240.jpg
- Dataset/set-2/Adenoma/test15_28.jpg
- Dataset/set-2/Adenoma/test5_165.jpg
- Dataset/set-2/Adenoma/test21_254.jpg
- Dataset/set-2/Adenoma/test1_541.jpg
- Dataset/set-2/Adenoma/test1_227.jpg
- Dataset/set-2/Adenoma/test8_152.jpg
- Dataset/set-2/Adenoma/test17_256.jpg
- Dataset/set-2/Adenoma/test15_186.jpg
- Dataset/set-2/Adenoma/test5_159.jpg
- Dataset/set-2/Adenoma/test21_268.jpg
- Dataset/set-2/Adenoma/test15_14.jpg
- Dataset/set-2/Adenoma/test17_242.jpg
- Dataset/set-2/Adenoma/test15_192.jpg
- Dataset/set-2/Adenoma/test19_229.jpg
- Dataset/set-2/Adenoma/test1_384.jpg
- Dataset/set-2/Adenoma/test22_41.jpg
- Dataset/set-2/Adenoma/test22_234.jpg
- Dataset/set-2/Adenoma/test22_220.jpg
- Dataset/set-2/Adenoma/test1_390.jpg
- Dataset/set-2/Adenoma/test8_77.jpg
- Dataset/set-2/Adenoma/test19_215.jpg
- Dataset/set-2/Adenoma/test22_208.jpg
- Dataset/set-2/Adenoma/test1_53.jpg
- Dataset/set-2/Adenoma/test1_47.jpg
- Dataset/set-2/Adenoma/test19_201.jpg
- Dataset/set-2/Adenoma/test8_63.jpg
- Dataset/set-2/Adenoma/test22_69.jpg
- Dataset/set-2/Adenoma/test8_88.jpg
- Dataset/set-2/Adenoma/test17_39.jpg
- Dataset/set-2/Adenoma/test19_14.jpg
- Dataset/set-2/Adenoma/test1_347.jpg
- Dataset/set-2/Adenoma/test21_334.jpg
- Dataset/set-2/Adenoma/test1_421.jpg
- Dataset/set-2/Adenoma/test21_320.jpg
- Dataset/set-2/Adenoma/test1_435.jpg
- Dataset/set-2/Adenoma/test19_28.jpg
- Dataset/set-2/Adenoma/test1_90.jpg
- Dataset/set-2/Adenoma/test16_131.jpg
- Dataset/set-2/Adenoma/test1_409.jpg
- Dataset/set-2/Adenoma/test10_18.jpg
- Dataset/set-2/Adenoma/test1_84.jpg
- Dataset/set-2/Adenoma/test16_125.jpg
- Dataset/set-2/Adenoma/test17_11.jpg
- Dataset/set-2/Adenoma/test1_186.jpg
- Dataset/set-2/Adenoma/test1_192.jpg
- Dataset/set-2/Adenoma/test21_38.jpg
- Dataset/set-2/Adenoma/test21_10.jpg
- Dataset/set-2/Adenoma/test5_37.jpg
- Dataset/set-2/Adenoma/test5_207.jpg
- Dataset/set-2/Adenoma/test21_136.jpg
- Dataset/set-2/Adenoma/test1_145.jpg
- Dataset/set-2/Adenoma/test8_230.jpg
- Dataset/set-2/Adenoma/test8_224.jpg
- Dataset/set-2/Adenoma/test1_151.jpg
- Dataset/set-2/Adenoma/test1_3.jpg
- Dataset/set-2/Adenoma/test5_213.jpg
- Dataset/set-2/Adenoma/test21_122.jpg
- Dataset/set-2/Adenoma/test17_108.jpg
- Dataset/set-2/Adenoma/test17_120.jpg
- Dataset/set-2/Adenoma/test1_179.jpg
- Dataset/set-2/Adenoma/test8_218.jpg
- Dataset/set-2/Adenoma/test17_134.jpg
- Dataset/set-2/Adenoma/test17_122.jpg
- Dataset/set-2/Adenoma/test21_108.jpg
- Dataset/set-2/Adenoma/test5_239.jpg
- Dataset/set-2/Adenoma/test17_136.jpg
- Dataset/set-2/Adenoma/test8_232.jpg
- Dataset/set-2/Adenoma/test1_147.jpg
- Dataset/set-2/Adenoma/test21_134.jpg
- Dataset/set-2/Adenoma/test5_205.jpg
- Dataset/set-2/Adenoma/test21_120.jpg
- Dataset/set-2/Adenoma/test5_211.jpg
- Dataset/set-2/Adenoma/test1_1.jpg
- Dataset/set-2/Adenoma/test1_153.jpg
- Dataset/set-2/Adenoma/test8_226.jpg
- Dataset/set-2/Adenoma/test21_12.jpg
- Dataset/set-2/Adenoma/test1_184.jpg
- Dataset/set-2/Adenoma/test1_190.jpg
- Dataset/set-2/Adenoma/test16_133.jpg
- Dataset/set-2/Adenoma/test1_92.jpg
- Dataset/set-2/Adenoma/test1_379.jpg
- Dataset/set-2/Adenoma/test17_13.jpg
- Dataset/set-2/Adenoma/test16_127.jpg
- Dataset/set-2/Adenoma/test1_86.jpg
- Dataset/set-2/Adenoma/test21_336.jpg
- Dataset/set-2/Adenoma/test1_423.jpg
- Dataset/set-2/Adenoma/test1_345.jpg
- Dataset/set-2/Adenoma/test19_16.jpg
- Dataset/set-2/Adenoma/test21_322.jpg
- Dataset/set-2/Adenoma/test1_437.jpg
- Dataset/set-2/Adenoma/test1_51.jpg
- Dataset/set-2/Adenoma/test19_217.jpg
- Dataset/set-2/Adenoma/test8_75.jpg
- Dataset/set-2/Adenoma/test8_61.jpg
- Dataset/set-2/Adenoma/test19_203.jpg
- Dataset/set-2/Adenoma/test1_45.jpg
- Dataset/set-2/Adenoma/test22_236.jpg
- Dataset/set-2/Adenoma/test22_43.jpg
- Dataset/set-2/Adenoma/test8_49.jpg
- Dataset/set-2/Adenoma/test1_386.jpg
- Dataset/set-2/Adenoma/test1_392.jpg
- Dataset/set-2/Adenoma/test1_79.jpg
- Dataset/set-2/Adenoma/test22_222.jpg
- Dataset/set-2/Adenoma/test17_254.jpg
- Dataset/set-2/Adenoma/test15_184.jpg
- Dataset/set-2/Adenoma/test8_178.jpg
- Dataset/set-2/Adenoma/test1_219.jpg
- Dataset/set-2/Adenoma/test17_240.jpg
- Dataset/set-2/Adenoma/test15_16.jpg
- Dataset/set-2/Adenoma/test15_190.jpg
- Dataset/set-2/Adenoma/test17_268.jpg
- Dataset/set-2/Adenoma/test21_242.jpg
- Dataset/set-2/Adenoma/test5_173.jpg
- Dataset/set-2/Adenoma/test1_231.jpg
- Dataset/set-2/Adenoma/test8_144.jpg
- Dataset/set-2/Adenoma/test8_150.jpg
- Dataset/set-2/Adenoma/test1_225.jpg
- Dataset/set-2/Adenoma/test21_256.jpg
- Dataset/set-2/Adenoma/test1_543.jpg
- Dataset/set-2/Adenoma/test5_167.jpg
- Dataset/set-2/Adenoma/test21_2.jpg
- Dataset/set-2/Adenoma/test15_153.jpg
- Dataset/set-2/Adenoma/test21_281.jpg
- Dataset/set-2/Adenoma/test8_187.jpg
- Dataset/set-2/Adenoma/test8_193.jpg
- Dataset/set-2/Adenoma/test21_295.jpg
- Dataset/set-2/Adenoma/test8_346.jpg
- Dataset/set-2/Adenoma/test16_53.jpg
- Dataset/set-2/Adenoma/test24_111.jpg
- Dataset/set-2/Adenoma/test22_183.jpg
- Dataset/set-2/Adenoma/test22_197.jpg
- Dataset/set-2/Adenoma/test16_47.jpg
- Dataset/set-2/Adenoma/test24_105.jpg
- Dataset/set-2/Adenoma/test8_352.jpg
- Dataset/set-2/Adenoma/test23_17.jpg
- Dataset/set-2/Adenoma/test19_161.jpg
- Dataset/set-2/Adenoma/test16_9.jpg
- Dataset/set-2/Adenoma/test19_175.jpg
- Dataset/set-2/Adenoma/test16_90.jpg
- Dataset/set-2/Adenoma/test8_385.jpg
- Dataset/set-2/Adenoma/test24_22.jpg
- Dataset/set-2/Adenoma/test22_140.jpg
- Dataset/set-2/Adenoma/test22_154.jpg
- Dataset/set-2/Adenoma/test24_36.jpg
- Dataset/set-2/Adenoma/test8_391.jpg
- Dataset/set-2/Adenoma/test19_149.jpg
- Dataset/set-2/Adenoma/test16_84.jpg
- Dataset/set-2/Adenoma/test24_37.jpg
- Dataset/set-2/Adenoma/test22_155.jpg
- Dataset/set-2/Adenoma/test16_85.jpg
- Dataset/set-2/Adenoma/test19_148.jpg
- Dataset/set-2/Adenoma/test8_390.jpg
- Dataset/set-2/Adenoma/test8_384.jpg
- Dataset/set-2/Adenoma/test16_91.jpg
- Dataset/set-2/Adenoma/test22_141.jpg
- Dataset/set-2/Adenoma/test24_23.jpg
- Dataset/set-2/Adenoma/test22_169.jpg
- Dataset/set-2/Adenoma/test19_174.jpg
- Dataset/set-2/Adenoma/test19_160.jpg
- Dataset/set-2/Adenoma/test23_16.jpg
- Dataset/set-2/Adenoma/test23_1.jpg
- Dataset/set-2/Adenoma/test16_8.jpg
- Dataset/set-2/Adenoma/test22_196.jpg
[truncated: 9,391 more entries]
