# Supplementary material for: A comparative study on polyp classification using convolutional neural networks
Source: PLoS One. 2020 Jul 30;15(7):e0236452. doi: 10.1371/journal.pone.0236452 (PMC7392235; doi:10.1371/journal.pone.0236452)
Supplement: S2 Dataset — (TXT) [file pone.0236452.s002.txt]

"A Comparative Study on Polyp Classification using Convolutional Neural Networks"

Datasets:

This folder contains two test-datasets: set-1 and set-2.

The file structure is: |-- Dataset
                                 |-- set-1
                                     |-- Adenomatous
                                         |-- test1.jpg
                                         |-- test2.jpg
                                            .....
                                     |-- Hyperplastic
                                         |-- test11.jpg
                                         |-- test12.jpg
                                            .....
                                 |-- set-2
                                     |-- Adenomatous
                                         |-- test21.jpg
                                         |-- test22.jpg
                                            .....
                                     |-- Hyperplastic
                                         |-- test221.jpg
                                         |-- test222.jpg
                                            .....
